# Supplementary material for: The Physicochemical Properties and Structure of Mung Bean Starch Fermented by Lactobacillus plantarum
Source: Foods. 2024 Oct 26;13(21):3409. doi: 10.3390/foods13213409 (PMC11545002; doi:10.3390/foods13213409)
Supplement: Supplementary file 1 [file foods-13-03409-s001.zip]

Archive with 1 entries (1 files):
- foods-3240315-supplementary.pdf
